# Supplementary material for: An examination of school reopening strategies during the SARS-CoV-2 pandemic
Source: PLoS One. 2021 May 20;16(5):e0251242. doi: 10.1371/journal.pone.0251242 (PMC8136712; doi:10.1371/journal.pone.0251242)
Supplement: S1 Appendix — (ZIP) [file pone.0251242.s001.zip › S1_Appendix.tex]

% Template for PLoS
% Version 3.5 March 2018
%
% % % % % % % % % % % % % % % % % % % % % %
%
% -- IMPORTANT NOTE
%
% This template contains comments intended 
% to minimize problems and delays during our production 
% process. Please follow the template instructions
% whenever possible.
%
% % % % % % % % % % % % % % % % % % % % % % % 
%
% Once your paper is accepted for publication, 
% PLEASE REMOVE ALL TRACKED CHANGES in this file 
% and leave only the final text of your manuscript. 
% PLOS recommends the use of latexdiff to track changes during review, as this will help to maintain a clean tex file.
% Visit https://www.ctan.org/pkg/latexdiff?lang=en for info or contact us at latex@plos.org.
%
%
% There are no restrictions on package use within the LaTeX files except that 
% no packages listed in the template may be deleted.
%
% Please do not include colors or graphics in the text.
%
% The manuscript LaTeX source should be contained within a single file (do not use \input, \externaldocument, or similar commands).
%
% % % % % % % % % % % % % % % % % % % % % % %
%
% -- FIGURES AND TABLES
%
% Please include tables/figure captions directly after the paragraph where they are first cited in the text.
%
% DO NOT INCLUDE GRAPHICS IN YOUR MANUSCRIPT
% - Figures should be uploaded separately from your manuscript file. 
% - Figures generated using LaTeX should be extracted and removed from the PDF before submission. 
% - Figures containing multiple panels/subfigures must be combined into one image file before submission.
% For figure citations, please use "Fig" instead of "Figure".
% See http://journals.plos.org/plosone/s/figures for PLOS figure guidelines.
%
% Tables should be cell-based and may not contain:
% - spacing/line breaks within cells to alter layout or alignment
% - do not nest tabular environments (no tabular environments within tabular environments)
% - no graphics or colored text (cell background color/shading OK)
% See http://journals.plos.org/plosone/s/tables for table guidelines.
%
% For tables that exceed the width of the text column, use the adjustwidth environment as illustrated in the example table in text below.
%
% % % % % % % % % % % % % % % % % % % % % % % %
%
% -- EQUATIONS, MATH SYMBOLS, SUBSCRIPTS, AND SUPERSCRIPTS
%
% IMPORTANT
% Below are a few tips to help format your equations and other special characters according to our specifications. For more tips to help reduce the possibility of formatting errors during conversion, please see our LaTeX guidelines at http://journals.plos.org/plosone/s/latex
%
% For inline equations, please be sure to include all portions of an equation in the math environment.  For example, x$^2$ is incorrect; this should be formatted as $x^2$ (or $\mathrm{x}^2$ if the romanized font is desired).
%
% Do not include text that is not math in the math environment. For example, CO2 should be written as CO\textsubscript{2} instead of CO$_2$.
%
% Please add line breaks to long display equations when possible in order to fit size of the column. 
%
% For inline equations, please do not include punctuation (commas, etc) within the math environment unless this is part of the equation.
%
% When adding superscript or subscripts outside of brackets/braces, please group using {}.  For example, change "[U(D,E,\gamma)]^2" to "{[U(D,E,\gamma)]}^2". 
%
% Do not use \cal for caligraphic font.  Instead, use \mathcal{}
%
% % % % % % % % % % % % % % % % % % % % % % % % 
%
% Please contact latex@plos.org with any questions.
%
% % % % % % % % % % % % % % % % % % % % % % % %

\documentclass[10pt,letterpaper]{article}
\usepackage[top=0.85in,left=2.75in,footskip=0.75in]{geometry}

% amsmath and amssymb packages, useful for mathematical formulas and symbols
\usepackage{amsmath,amssymb}

% Use adjustwidth environment to exceed column width (see example table in text)
\usepackage{changepage}

% Use Unicode characters when possible
\usepackage[utf8x]{inputenc}

% textcomp package and marvosym package for additional characters
\usepackage{textcomp,marvosym}

% cite package, to clean up citations in the main text. Do not remove.
\usepackage{cite}

% Use nameref to cite supporting information files (see Supporting Information section for more info)
\usepackage{nameref,hyperref}

% line numbers
\usepackage[right]{lineno}

% ligatures disabled
\usepackage{microtype}
\DisableLigatures[f]{encoding = *, family = * }

% color can be used to apply background shading to table cells only
\usepackage[table]{xcolor}

% array package and thick rules for tables
\usepackage{array}

% create "+" rule type for thick vertical lines
\newcolumntype{+}{!{\vrule width 2pt}}

% create \thickcline for thick horizontal lines of variable length
\newlength\savedwidth
\newcommand\thickcline[1]{%
  \noalign{\global\savedwidth\arrayrulewidth\global\arrayrulewidth 2pt}%
  \cline{#1}%
  \noalign{\vskip\arrayrulewidth}%
  \noalign{\global\arrayrulewidth\savedwidth}%
}

% \thickhline command for thick horizontal lines that span the table
\newcommand\thickhline{\noalign{\global\savedwidth\arrayrulewidth\global\arrayrulewidth 2pt}%
\hline
\noalign{\global\arrayrulewidth\savedwidth}}


% Remove comment for double spacing
\usepackage{setspace} 
\doublespacing

% Text layout
\raggedright
\setlength{\parindent}{0.5cm}
\textwidth 5.25in 
\textheight 8.75in

% Bold the 'Figure #' in the caption and separate it from the title/caption with a period
% Captions will be left justified
\usepackage[aboveskip=1pt,labelfont=bf,labelsep=period,justification=raggedright,singlelinecheck=off]{caption}
\renewcommand{\figurename}{Fig}
\renewcommand{\thefigure}{S\arabic{figure}}

% Use the PLoS provided BiBTeX style
\bibliographystyle{plos2015}

% Remove brackets from numbering in List of References
\makeatletter
\renewcommand{\@biblabel}[1]{\quad#1.}
\makeatother


% Header and Footer with logo
\usepackage{lastpage,fancyhdr,graphicx}
\usepackage{epstopdf}
%\pagestyle{myheadings}
\pagestyle{fancy}
\fancyhf{}
%\setlength{\headheight}{27.023pt}
%\lhead{\includegraphics[width=2.0in]{PLOS-submission.eps}}
\rfoot{\thepage/\pageref{LastPage}}
\renewcommand{\headrulewidth}{0pt}
\renewcommand{\footrule}{\hrule height 2pt \vspace{2mm}}
\fancyheadoffset[L]{2.25in}
\fancyfootoffset[L]{2.25in}
\lfoot{\today}

%% hyperref setup
\hypersetup{breaklinks=true}
\Urlmuskip=0mu plus 1mu

%% Include all macros below

\newcommand{\lorem}{{\bf LOREM}}
\newcommand{\ipsum}{{\bf IPSUM}}

\newcommand{\ddt}[1]{\frac{\mathrm{d}#1}{\mathrm{d}t}}

\title{Supporting Information for PONE-D-20-37682}
\date{}
\author{EMID:450bfd53301a4861}

%% END MACROS SECTION


\begin{document}

\maketitle

\linenumbers

\section*{Compartmental Model}

The ordinary differential equations (ODEs) describing cohort $k$ are given by
\begin{alignat*}{2}
    &\text{Children} &\qquad &\text{Adults} \\
    \ddt{S_{1k}} &= - \lambda_{1k} S_{1k}                   &\qquad
    \ddt{S_{2k}} &= - \lambda_{2k} S_{2k}                   \\
    \ddt{E_{1k}} &= \lambda_{1k} S_{1k} - \sigma_{1} E_{1k} &\qquad
    \ddt{E_{2k}} &= \lambda_{2k} S_{2k} - \sigma_{2} E_{2k} \\
    \ddt{I_{1k}} &= \sigma_{1} E_{1k} - \gamma_{1} I_{1k}   &\qquad
    \ddt{I_{2k}} &= \sigma_{2} I_{2k} - \gamma_{2} I_{2k}   \\
    \ddt{R_{1k}} &= \gamma_{1} I_{1k}                       &\qquad
    \ddt{R_{2k}} &= \gamma_{2} I_{2k},
\end{alignat*}
where the left and right columns correspond to SEIR compartments for children and adults, respectively. 

\subsection*{Basic reproductive number}

We characterize the basic reproductive number $\mathcal{R}_{0}$ indicative of growth potential of an infectious disease.
Specifically, $\mathcal{R}_{0}$ quantifies the expected number of secondary infections due to a single infected within a completely susceptible population.
The threshold $\mathcal{R}_{0}$ value of $1$ marks the boundary between explosive growth $(\mathcal{R}_{0} > 1)$ and decline of an epidemic to extinction $(\mathcal{R}_{0} < 1)$.
We derive $\mathcal{R}_{0}$ for our stratified SEIR model using the next generation method outlined by Diekmann, Heesterbeek, and Roberts \cite{diekmann2010} and van den Driessche \cite{rnaught2017}.
Near a disease-free equilibrium point, it is reasonable to linearize dynamics by taking the initial proportion of susceptibles, $S_{jk}(0)$, approximately equal to its maximal value defined by the population's demography, $q_{jk}$.
Thus, the transmission and transition operators $\boldsymbol{T}$ and $\boldsymbol{\Sigma}$ are given by the matrices
\[
    \boldsymbol{T}
    =
    \begin{bmatrix}
        0 & \alpha_{11} \beta_{11} q_{11} & 0 & \alpha_{11} \beta_{12} q_{11} \\
        0 &                               & 0 & 0                             \\
        0 & \alpha_{11} \beta_{21} q_{21} & 0 & \alpha_{11} \beta_{22} q_{21} \\
        0 &                               & 0 & 0                             
    \end{bmatrix}
    \qquad
    \boldsymbol{\Sigma}
    =
    \begin{bmatrix}
        -\sigma_{1} & 0             & 0             & 0 \\
         \sigma_{1} & -\gamma_{1}   & 0             & 0 \\
         0          & 0             & -\sigma_{2}   & 0 \\
         0          & 0             &  \sigma_{2}   & -\gamma_{2}
    \end{bmatrix},
\]
based on the infectious subsystem defined by $\boldsymbol{x} = [E_{11}, I_{11}, E_{21}, I_{21}]^{\top}$ for a single cohort.
Together, these linear operators recover the linearized subsystem $\ddt{\boldsymbol{x}} = (\boldsymbol{T} + \boldsymbol{\Sigma}) \boldsymbol{x}$.
The quantity $\mathcal{R}_{0}$ is taken as the spectral radius of the next generation matrix with large domain, $-\boldsymbol{T} \boldsymbol{\Sigma}^{-1}$.
In the case of multiple cohorts, the structures of $\boldsymbol{T}$ and $\boldsymbol{\Sigma}$ as given are repeated in a tiled fashion, with the appropriate changes in indices for $\alpha_{k\ell}$ and $q_{jk}$.

\section*{Additional details on model assumptions}

Unless specified otherwise, model parameters are taken as defined in Table 1 in the main text.

\begin{adjustwidth}{-2.25in}{0in}
    \begin{figure}[!ht]
    \centering
    \includegraphics[width=\textwidth]{S1_fig.png}
    \caption{
        {\textbf{Population demography across school districts in the United States.}}
        Vertical lines denote the median proportion for both groups, 22\% for individuals under 18 and 78\% for individuals 18 and over.
    }
    \end{figure}
\end{adjustwidth}
  %
  \begin{adjustwidth}{-2.25in}{0in}
    \begin{figure}[!ht]
    \centering
    \includegraphics[width=\textwidth]{S2_fig.png}
    \caption{
        {\textbf{Interaction between bulk transmission rate and demography on short-term dynamics.}}
        Here $\beta_{ij} = \beta_{0} \times f_{ij}$ with the choices $f_{11} = 0.1$, $f_{12} = 0.25$, $f_{21} = 0.15$, and $f_{22} = 0.5$.
        Increasing the proportion of children will necessarily increase the influence of child-specific parameters in the model.
        For example, here we have assumed child-child transmission is weak in relation to other interaction types so increasing the proportion of children paradoxically decreases $\mathcal{R}_{0}$.
    }
    \end{figure}
\end{adjustwidth}

\newpage

\section*{Additional details on model sensitivity}

Unless specified otherwise, model parameters are taken as defined in Table 1 in the main text.

\begin{adjustwidth}{-2.25in}{0in}
    \begin{figure}[!ht]
    \centering
    \includegraphics[width=\textwidth]{S3_fig.png}
    \caption{
        {\textbf{Influence of infectious period on short-term dynamics.}}
        White line highlights the threshold $\mathcal{R}_{0} = 1$.
        Because the virtual population is taken as 22\% children, the adult infectious period has a stronger influence on $\mathcal{R}_{0}$ compared to the child infectious period.
        The difference is neglible in the single cohort scenario but becomes pronounced as the number of cohorts increases.
    }
    \end{figure}
\end{adjustwidth}
%
\begin{adjustwidth}{-2.25in}{0in}
    \begin{figure}[!ht]
    \centering
    \includegraphics[width=\textwidth]{S4_fig.png}
    \caption{
        {\textbf{Interaction between initial proportion of children infected and demography on stopping time.}}
    }
    \end{figure}
\end{adjustwidth}
%
\begin{adjustwidth}{-2.25in}{0in}
    \begin{figure}[!ht]
    \centering
    \includegraphics[width=0.7\textwidth]{S5_fig.png}
    \caption{
        {\textbf{Interaction between initial proportion infected and demography on prevalence without testing.}}
    }
    \end{figure}
\end{adjustwidth}
%
\begin{adjustwidth}{-2.25in}{0in}
    \begin{figure}[!ht]
    \centering
    \includegraphics[width=0.7\textwidth]{S6_fig.png}
    \caption{
        {\textbf{Interaction between initial proportion infected and demography on prevalence with testing.}}
    }
    \end{figure}
\end{adjustwidth}
%
\begin{adjustwidth}{-2.25in}{0in}
    \begin{figure}[!ht]
    \centering
    \includegraphics[width=0.7\textwidth]{S7_fig.png}
    \caption{
        {\textbf{Interaction between child-child contact multiplier and child latency period on stopping time.}}
        Both the child latency period and child-child multiplier parameters have negligible effect on the stopping time, $t_{\mathrm{thresh}}$.
        Here the initial proportion infected in the population is set to 2\%, or 2000 active cases per 100,000.
    }
    \end{figure}
\end{adjustwidth}

\newpage

\nolinenumbers

\begin{thebibliography}{10}

\bibitem{diekmann2010}
Diekmann O, Heesterbeek JAP, Roberts MG. The construction of next-generation matrices for compartmental epidemic models. J R Soc Interface. 2010 Jun 6;7(47):873–85.

\bibitem{rnaught2017}
van den Driessche P. Reproduction numbers of infectious disease models. Infectious Disease Modelling. 2017 Aug 1;2(3):288–303.

\bibitem{ACSED}
U.S. Department of Education, National Center for Education Statistics. American Community Survey Education Tabulation 2014-2018. \url{https://data-nces.opendata.arcgis.com/datasets/acs-ed-2014-2018-children-enrolled-public-economic-characteristics-cdp03}

\end{thebibliography}


\end{document}
